# Supplementary material for: Donor-Acceptor Copolymers with 9-(2-Ethylhexyl)carbazole or Dibenzothiophene-5,5-dioxide Donor Units and 5,6-Difluorobenzo[c][1,2,5]thiadiazole Acceptor Units for Photonics
Source: Nanomaterials (Basel). 2023 Nov 13;13(22):2939. doi: 10.3390/nano13222939 (PMC10675554; doi:10.3390/nano13222939)
Supplement: Supplementary file 1 [file nanomaterials-13-02939-s001.zip]

Archive with 1 entries (1 files):
- nanomaterials-2639141-supplementary.pdf
